# Supplementary material for: Low-input and single-cell methods for Infinium DNA methylation BeadChips
Source: Nucleic Acids Res. 2024 Feb 26;52(7):e38. doi: 10.1093/nar/gkae127 (PMC11040145; doi:10.1093/nar/gkae127)
Supplement: gkae127_Supplemental_Files [file gkae127_supplemental_files.zip]

Archive with 2 entries (2 files):
- Supplemental Tables_RevisionV2.xlsx
- Supplementary Files_RevisionV4.pdf
