# Supplementary material for: Low-input and single-cell methods for Infinium DNA methylation BeadChips
Source: Nucleic Acids Res. 2024 Feb 26;52(7):e38. doi: 10.1093/nar/gkae127 (PMC11040145; doi:10.1093/nar/gkae127)
Supplement: gkae127_Supplemental_Files [file gkae127_supplemental_files.zip › Supplemental Tables_RevisionV2.xlsx]

## Sheet: S1A. All Workflows
Preparation method	Pre-preparation									Array input
	Elution size of BCD (μl)	FFPE restoration	Klenow exo- (per each round)	Denature/Cooling	Klenow amplfication incubation time	Oligo	Klenow amplification (cycles)	Additional amplification (cycles)	Final elution size (μl)	Volume for array (μl)	NaOH
Workflow A	15	-	-	-	-	-	-	-	-	4	4 μl of 0.1 N NaOH
Workflow B	10	-	-	-	-	-	-	-	-	7	1 μl of 0.4 N NaOH
Workflow C	10	-	-	-	-	-	-	-	-	10	0.1 μl of 4 N NaOH
Workflow D	8	O	-	-	-	-	-	-	10	7	1 μl of 0.4 N NaOH
Workflow E	8	O	-	-	-	-	-	-	10	10	0.1 μl of 4 N NaOH
Workflow F	10	-	5U/5U	5 m at 100°C/5 m at RT	37°C for 2 h	2 μM of T7-N6 (at 1st round)	2	-	11	10	0.1 μl of 4 N NaOH
Workflow G	10	-	10U/10U	5 m at 100°C/5 m at RT	37°C for 2 h	2 μM of T7-N6 (at 1st round)	2	-	11	10	0.1 μl of 4 N NaOH
Workflow H	10	-	5U/5U/ 10U/10U	5 m at 100°C/5 m at RT	37°C for 2 h	2 μM of T7-N6 (at 1st/3rd rounds)	4	-	11	10	0.1 μl of 4 N NaOH
Workflow I	10	-	10U/10U	1 m at 98°C/2 m on ice	37°C for 30 m	2 μM of T7-N6 (at 1st round)	2	-	10 – 11*	10	0.1 μl of 4 N NaOH
Workflow J	10	-	10U/10U	1 m at 98°C/2 m on ice	37°C for 30 m	4 μM of N6 (at 1st round)	2	-	10 – 11*	10	0.1 μl of 4 N NaOH
Workflow K	10	-	10U/10U	1 m at 98°C/2 m on ice	37°C for 2 h	4 μM of T7-N6 (at 1st round)	2	13 – 21	11	10	0.1 μl of 4 N NaOH
Workflow L	10	-	10U/10U	1 m at 98°C/2 m on ice	37°C for 30 m	4 μM of T7-N6 (at 1st round)	2	13 – 26	11	10	0.1 μl of 4 N NaOH
Workflow M	-	-	-	-	-	-	-	6 – 13	10.5 – 12.5	10	0.1 μl of 4 N NaOH
* 1 μl was used to check DNA quantity. The elution size from most of single cells to 10 cells was 10 μl since we confirmed that 1 μl was insufficient to assess DNA quantity.

## Sheet: S1B. Adustments
	Elution size adjustment	w/o adjustment	Adjustment A	Adjustment B	Adjustment C	Adjustment D
	BCD elution	15 μl	10 μl	10 μl	7 μl	10 μl
	MSA content	4 μl of eluted BCD + 4 μl of 0.1 N NaOH + MA1 + RPM + MSM	7 μl of eluted BCD + 1 μl of 0.4 N NaOH + MA1 + RPM + MSM	10 μl of eluted BCD + 0.1 μl of 4 N NaOH + MA1 + RPM + MSM	7 μl of eluted BCD + 1 μl of 0.4 N NaOH + MA1 + RPM + MSM	4 μl of eluted BCD + 4 μl of 0.1 N NaOH + MA1 + RPM + MSM

## Sheet: S1C. Workflow M
	DNA Input (ng)	Cycles amplified	Amplified DNA concentration (ng/µl)	Elution Volume (µl)
	50	6	19.2	12
	5	9	9.1	12.5
	2	11	13	10.5
	0.5	13	4.84	10.5

## Sheet: S1D. Amplification
	N of cells	Preparation method	Klenow amplification (cycles)	PCR amplification	Spearman's Rho*	Probe success rate
	100 cells	Workflow J	2	0	0.94	0.787
	10 cells	Workflow J	2	0	0.82	0.595
	10 cells	Workflow J	2	0	0.85	0.647
	10 cells	Workflow I	2	13	0.79	0.505
	10 cells	Workflow I	2	13	0.78	0.489
	10 cells	Workflow I	2	16	0.79	0.538
	10 cells	Workflow I	2	16	0.78	0.495
	10 cells	Workflow I	2	21	0.78	0.571
	10 cells	Workflow I	2	21	0.78	0.594
	10 cells	Workflow I	2	26	0.77	0.541
	10 cells	Workflow I	2	26	0.8	0.63
	* Spearman's Rho was calcuated with 250 ng input

## Sheet: S2A. GEO HM EPIC
	GSM	Platform
	GSM937258	HM450
	GSM937259	HM450
	GSM937260	HM450
	GSM937261	HM450
	GSM937262	HM450
	GSM937263	HM450
	GSM937264	HM450
	GSM937265	HM450
	GSM937266	HM450
	GSM937267	HM450
	GSM937268	HM450
	GSM937269	HM450
	GSM999335	HM450
	GSM999336	HM450
	GSM999337	HM450
	GSM999338	HM450
	GSM999339	HM450
	GSM999340	HM450
	GSM999341	HM450
	GSM999342	HM450
	GSM999343	HM450
	GSM999344	HM450
	GSM999345	HM450
	GSM999346	HM450
	GSM999347	HM450
	GSM999348	HM450
	GSM999349	HM450
	GSM999350	HM450
	GSM999351	HM450
	GSM999352	HM450
	GSM999353	HM450
	GSM999354	HM450
	GSM999355	HM450
	GSM999356	HM450
	GSM999357	HM450
	GSM999358	HM450
	GSM999359	HM450
	GSM999360	HM450
	GSM999361	HM450
	GSM999362	HM450
	GSM999363	HM450
	GSM999364	HM450
	GSM999365	HM450
	GSM999366	HM450
	GSM999367	HM450
	GSM999368	HM450
	GSM999369	HM450
	GSM999370	HM450
	GSM999371	HM450
	GSM999372	HM450
	GSM999373	HM450
	GSM999374	HM450
	GSM999375	HM450
	GSM999376	HM450
	GSM999377	HM450
	GSM999378	HM450
	GSM999379	HM450
	GSM999380	HM450
	GSM999381	HM450
	GSM999382	HM450
	GSM999383	HM450
	GSM999384	HM450
	GSM999385	HM450
	GSM999386	HM450
	GSM999387	HM450
	GSM999388	HM450
	GSM999389	HM450
	GSM999390	HM450
	GSM999391	HM450
	GSM999392	HM450
	GSM999393	HM450
	GSM999394	HM450
	GSM999395	HM450
	GSM999396	HM450
	GSM1038308	HM450
	GSM1038309	HM450
	GSM1038310	HM450
	GSM1038311	HM450
	GSM1038312	HM450
	GSM1038313	HM450
	GSM1048217	HM450
	GSM1051525	HM450
	GSM1051526	HM450
	GSM1051527	HM450
	GSM1051528	HM450
	GSM1051529	HM450
	GSM1051530	HM450
	GSM1051531	HM450
	GSM1051532	HM450
	GSM1051533	HM450
	GSM1051534	HM450
	GSM1051535	HM450
	GSM1051536	HM450
	GSM1051537	HM450
	GSM1051538	HM450
	GSM1051539	HM450
	GSM1051540	HM450
	GSM1051541	HM450
	GSM1051542	HM450
	GSM1051543	HM450
	GSM1051544	HM450
	GSM1051545	HM450
	GSM1051546	HM450
	GSM1051547	HM450
	GSM1051548	HM450
	GSM1051549	HM450
	GSM1051550	HM450
	GSM1051551	HM450
	GSM1051552	HM450
	GSM1051553	HM450
	GSM1051554	HM450
	GSM1051555	HM450
	GSM1051556	HM450
	GSM1051557	HM450
	GSM1051558	HM450
	GSM1051559	HM450
	GSM1051560	HM450
	GSM1051561	HM450
	GSM1051562	HM450
	GSM1051563	HM450
	GSM1051564	HM450
	GSM1051565	HM450
	GSM1051566	HM450
	GSM1051567	HM450
	GSM1051568	HM450
	GSM1051569	HM450
	GSM1051570	HM450
	GSM1051571	HM450
	GSM1051572	HM450
	GSM1051573	HM450
	GSM1051574	HM450
	GSM1051575	HM450
	GSM1051576	HM450
	GSM1051577	HM450
	GSM1051578	HM450
	GSM1051579	HM450
	GSM1051580	HM450
	GSM1051581	HM450
	GSM1051582	HM450
	GSM1051583	HM450
	GSM1051584	HM450
	GSM1051585	HM450
	GSM1051586	HM450
	GSM1051587	HM450
	GSM1051588	HM450
	GSM1051589	HM450
	GSM1051590	HM450
	GSM1051591	HM450
	GSM1051592	HM450
	GSM1051593	HM450
	GSM1051594	HM450
	GSM1051595	HM450
	GSM1051596	HM450
	GSM1051597	HM450
	GSM1051598	HM450
	GSM1051599	HM450
	GSM1051600	HM450
	GSM1051601	HM450
	GSM1051602	HM450
	GSM1051603	HM450
	GSM1051604	HM450
	GSM1051605	HM450
	GSM1051606	HM450
	GSM1051607	HM450
	GSM1051608	HM450
	GSM1051609	HM450
	GSM1051610	HM450
	GSM1051611	HM450
	GSM1051612	HM450
	GSM1051613	HM450
	GSM1051614	HM450
	GSM1051615	HM450
	GSM1051616	HM450
	GSM1051617	HM450
	GSM1051618	HM450
	GSM1051619	HM450
	GSM1051620	HM450
	GSM1051621	HM450
	GSM1051622	HM450
	GSM1051623	HM450
	GSM1051624	HM450
	GSM1051625	HM450
	GSM1051626	HM450
	GSM1051627	HM450
	GSM1051628	HM450
	GSM1051629	HM450
	GSM1051630	HM450
	GSM1051631	HM450
	GSM1051632	HM450
	GSM1051633	HM450
	GSM1051634	HM450
	GSM1051635	HM450
	GSM1051636	HM450
	GSM1051637	HM450
	GSM1051638	HM450
	GSM1051639	HM450
	GSM1051640	HM450
	GSM1051641	HM450
	GSM1051642	HM450
	GSM1051643	HM450
	GSM1051644	HM450
	GSM1051645	HM450
	GSM1051646	HM450
	GSM1051647	HM450
	GSM1051648	HM450
	GSM1051649	HM450
	GSM1051650	HM450
	GSM1051651	HM450
	GSM1051652	HM450
	GSM1051653	HM450
	GSM1051654	HM450
	GSM1051655	HM450
	GSM1051656	HM450
	GSM1051657	HM450
	GSM1051658	HM450
	GSM1051659	HM450
	GSM1051660	HM450
	GSM1051661	HM450
	GSM1051662	HM450
	GSM1051663	HM450
	GSM1051664	HM450
	GSM1051665	HM450
	GSM1051666	HM450
	GSM1051667	HM450
	GSM1051668	HM450
	GSM1051669	HM450
	GSM1051670	HM450
	GSM1051671	HM450
	GSM1051672	HM450
	GSM1051673	HM450
	GSM1051674	HM450
	GSM1051675	HM450
	GSM1051676	HM450
	GSM1051677	HM450
	GSM1051678	HM450
	GSM1051679	HM450
	GSM1051680	HM450
	GSM1051681	HM450
	GSM1051682	HM450
	GSM1051683	HM450
	GSM1051684	HM450
	GSM1051685	HM450
	GSM1051686	HM450
	GSM1051687	HM450
	GSM1051688	HM450
	GSM1051689	HM450
	GSM1051690	HM450
	GSM1051691	HM450
	GSM1051692	HM450
	GSM1051693	HM450
	GSM1051694	HM450
	GSM1051695	HM450
	GSM1051696	HM450
	GSM1051697	HM450
	GSM1051698	HM450
	GSM1051699	HM450
	GSM1051700	HM450
	GSM1051701	HM450
	GSM1051702	HM450
	GSM1051703	HM450
	GSM1051704	HM450
	GSM1051705	HM450
	GSM1051706	HM450
	GSM1051707	HM450
	GSM1051708	HM450
	GSM1051709	HM450
	GSM1051710	HM450
	GSM1051711	HM450
	GSM1051712	HM450
	GSM1051713	HM450
	GSM1051714	HM450
	GSM1051715	HM450
	GSM1051716	HM450
	GSM1051717	HM450
	GSM1051718	HM450
	GSM1051719	HM450
	GSM1051720	HM450
	GSM1051721	HM450
	GSM1051722	HM450
	GSM1051723	HM450
	GSM1051724	HM450
	GSM1051725	HM450
	GSM1051726	HM450
	GSM1051727	HM450
	GSM1051728	HM450
	GSM1051729	HM450
	GSM1051730	HM450
	GSM1051731	HM450
	GSM1051732	HM450
	GSM1051733	HM450
	GSM1051734	HM450
	GSM1051735	HM450
	GSM1051736	HM450
	GSM1051737	HM450
	GSM1051738	HM450
	GSM1051739	HM450
	GSM1051740	HM450
	GSM1051741	HM450
	GSM1051742	HM450
	GSM1051743	HM450
	GSM1051744	HM450
	GSM1051745	HM450
	GSM1051746	HM450
	GSM1051747	HM450
	GSM1051748	HM450
	GSM1051749	HM450
	GSM1051750	HM450
	GSM1051751	HM450
	GSM1051752	HM450
	GSM1051753	HM450
	GSM1051754	HM450
	GSM1051755	HM450
	GSM1051756	HM450
	GSM1051757	HM450
	GSM1051758	HM450
	GSM1051759	HM450
	GSM1051760	HM450
	GSM1051761	HM450
	GSM1051762	HM450
	GSM1051763	HM450
	GSM1051764	HM450
	GSM1051765	HM450
	GSM1051766	HM450
	GSM1051767	HM450
	GSM1051768	HM450
	GSM1051769	HM450
	GSM1051770	HM450
	GSM1051771	HM450
	GSM1051772	HM450
	GSM1051773	HM450
	GSM1051774	HM450
	GSM1051775	HM450
	GSM1051776	HM450
	GSM1051777	HM450
	GSM1051778	HM450
	GSM1051779	HM450
	GSM1051780	HM450
	GSM1051781	HM450
	GSM1051782	HM450
	GSM1051783	HM450
	GSM1051784	HM450
	GSM1051785	HM450
	GSM1051786	HM450
	GSM1051787	HM450
	GSM1051788	HM450
	GSM1051789	HM450
	GSM1051790	HM450
	GSM1051791	HM450
	GSM1051792	HM450
	GSM1051793	HM450
	GSM1051794	HM450
	GSM1051795	HM450
	GSM1051796	HM450
	GSM1051797	HM450
	GSM1051798	HM450
	GSM1051799	HM450
	GSM1051800	HM450
	GSM1051801	HM450
	GSM1051802	HM450
	GSM1051803	HM450
	GSM1051804	HM450
	GSM1051805	HM450
	GSM1051806	HM450
	GSM1051807	HM450
	GSM1051808	HM450
	GSM1051809	HM450
	GSM1051810	HM450
	GSM1051811	HM450
	GSM1051812	HM450
	GSM1051813	HM450
	GSM1051814	HM450
	GSM1051815	HM450
	GSM1051816	HM450
	GSM1051817	HM450
	GSM1051818	HM450
	GSM1051819	HM450
	GSM1051820	HM450
	GSM1051821	HM450
	GSM1051822	HM450
	GSM1051823	HM450
	GSM1051824	HM450
	GSM1051825	HM450
	GSM1051826	HM450
	GSM1051827	HM450
	GSM1051828	HM450
	GSM1051829	HM450
	GSM1051830	HM450
	GSM1051831	HM450
	GSM1051832	HM450
	GSM1051833	HM450
	GSM1051834	HM450
	GSM1051835	HM450
	GSM1051836	HM450
	GSM1051837	HM450
	GSM1051838	HM450
	GSM1051839	HM450
	GSM1051840	HM450
	GSM1051841	HM450
	GSM1051842	HM450
	GSM1051843	HM450
	GSM1051844	HM450
	GSM1051845	HM450
	GSM1051846	HM450
	GSM1051847	HM450
	GSM1051848	HM450
	GSM1051849	HM450
	GSM1051850	HM450
	GSM1051851	HM450
	GSM1051852	HM450
	GSM1051853	HM450
	GSM1051854	HM450
	GSM1051855	HM450
	GSM1051856	HM450
	GSM1051857	HM450
	GSM1051858	HM450
	GSM1051859	HM450
	GSM1051860	HM450
	GSM1051861	HM450
	GSM1051862	HM450
	GSM1051863	HM450
	GSM1051864	HM450
	GSM1051865	HM450
	GSM1051866	HM450
	GSM1051867	HM450
	GSM1051868	HM450
	GSM1051869	HM450
	GSM1051870	HM450
	GSM1051871	HM450
	GSM1051872	HM450
	GSM1051873	HM450
	GSM1051874	HM450
	GSM1051875	HM450
	GSM1051876	HM450
	GSM1051877	HM450
	GSM1051878	HM450
	GSM1051879	HM450
	GSM1051880	HM450
	GSM1051881	HM450
	GSM1051882	HM450
	GSM1051883	HM450
	GSM1051884	HM450
	GSM1051885	HM450
	GSM1051886	HM450
	GSM1051887	HM450
	GSM1051888	HM450
	GSM1051889	HM450
	GSM1051890	HM450
	GSM1051891	HM450
	GSM1051892	HM450
	GSM1051893	HM450
	GSM1051894	HM450
	GSM1051895	HM450
	GSM1051896	HM450
	GSM1051897	HM450
	GSM1051898	HM450
	GSM1051899	HM450
	GSM1051900	HM450
	GSM1051901	HM450
	GSM1051902	HM450
	GSM1051903	HM450
	GSM1051904	HM450
	GSM1051905	HM450
	GSM1051906	HM450
	GSM1051907	HM450
	GSM1051908	HM450
	GSM1051909	HM450
	GSM1051910	HM450
	GSM1051911	HM450
	GSM1051912	HM450
	GSM1051913	HM450
	GSM1051914	HM450
	GSM1051915	HM450
	GSM1051916	HM450
	GSM1051917	HM450
	GSM1051918	HM450
	GSM1051919	HM450
	GSM1051920	HM450
	GSM1051921	HM450
	GSM1051922	HM450
	GSM1051923	HM450
	GSM1051924	HM450
	GSM1051925	HM450
	GSM1051926	HM450
	GSM1051927	HM450
	GSM1051928	HM450
	GSM1051929	HM450
	GSM1051930	HM450
	GSM1051931	HM450
	GSM1051932	HM450
	GSM1051933	HM450
	GSM1051934	HM450
	GSM1051935	HM450
	GSM1051936	HM450
	GSM1051937	HM450
	GSM1051938	HM450
	GSM1051939	HM450
	GSM1051940	HM450
	GSM1051941	HM450
	GSM1051942	HM450
	GSM1051943	HM450
	GSM1051944	HM450
	GSM1051945	HM450
	GSM1051946	HM450
	GSM1051947	HM450
	GSM1051948	HM450
	GSM1051949	HM450
	GSM1051950	HM450
	GSM1051951	HM450
	GSM1051952	HM450
	GSM1051953	HM450
	GSM1051954	HM450
	GSM1051955	HM450
	GSM1051956	HM450
	GSM1051957	HM450
	GSM1051958	HM450
	GSM1051959	HM450
	GSM1051960	HM450
	GSM1051961	HM450
	GSM1051962	HM450
	GSM1051963	HM450
	GSM1051964	HM450
	GSM1051965	HM450
	GSM1051966	HM450
	GSM1051967	HM450
	GSM1051968	HM450
	GSM1051969	HM450
	GSM1051970	HM450
	GSM1051971	HM450
	GSM1051972	HM450
	GSM1051973	HM450
	GSM1051974	HM450
	GSM1051975	HM450
	GSM1051976	HM450
	GSM1051977	HM450
	GSM1051978	HM450
	GSM1051979	HM450
	GSM1051980	HM450
	GSM1051981	HM450
	GSM1051982	HM450
	GSM1051983	HM450
	GSM1051984	HM450
	GSM1051985	HM450
	GSM1051986	HM450
	GSM1051987	HM450
	GSM1051988	HM450
	GSM1051989	HM450
	GSM1051990	HM450
	GSM1051991	HM450
	GSM1051992	HM450
	GSM1051993	HM450
	GSM1051994	HM450
	GSM1051995	HM450
	GSM1051996	HM450
	GSM1051997	HM450
	GSM1051998	HM450
	GSM1051999	HM450
	GSM1052000	HM450
	GSM1052001	HM450
	GSM1052002	HM450
	GSM1052003	HM450
	GSM1052004	HM450
	GSM1052005	HM450
	GSM1052006	HM450
	GSM1052007	HM450
	GSM1052008	HM450
	GSM1052009	HM450
	GSM1052010	HM450
	GSM1052011	HM450
	GSM1052012	HM450
	GSM1052013	HM450
	GSM1052014	HM450
	GSM1052015	HM450
	GSM1052016	HM450
	GSM1052017	HM450
	GSM1052018	HM450
	GSM1052019	HM450
	GSM1052020	HM450
	GSM1052021	HM450
	GSM1052022	HM450
	GSM1052023	HM450
	GSM1052024	HM450
	GSM1052025	HM450
	GSM1052026	HM450
	GSM1052027	HM450
	GSM1052028	HM450
	GSM1052029	HM450
	GSM1052030	HM450
	GSM1052031	HM450
	GSM1052032	HM450
	GSM1052033	HM450
	GSM1052034	HM450
	GSM1052035	HM450
	GSM1052036	HM450
	GSM1052037	HM450
	GSM1052038	HM450
	GSM1052039	HM450
	GSM1052040	HM450
	GSM1052041	HM450
	GSM1052042	HM450
	GSM1052043	HM450
	GSM1052044	HM450
	GSM1052045	HM450
	GSM1052046	HM450
	GSM1052047	HM450
	GSM1052048	HM450
	GSM1052049	HM450
	GSM1052050	HM450
	GSM1052051	HM450
	GSM1052052	HM450
	GSM1052053	HM450
	GSM1052054	HM450
	GSM1052055	HM450
	GSM1052056	HM450
	GSM1052057	HM450
	GSM1052058	HM450
	GSM1052059	HM450
	GSM1052060	HM450
	GSM1052061	HM450
	GSM1052062	HM450
	GSM1052063	HM450
	GSM1052064	HM450
	GSM1052065	HM450
	GSM1052066	HM450
	GSM1052067	HM450
	GSM1052068	HM450
	GSM1052069	HM450
	GSM1052070	HM450
	GSM1052071	HM450
	GSM1052072	HM450
	GSM1052073	HM450
	GSM1052074	HM450
	GSM1052075	HM450
	GSM1052076	HM450
	GSM1052077	HM450
	GSM1052078	HM450
	GSM1052079	HM450
	GSM1052080	HM450
	GSM1052081	HM450
	GSM1052082	HM450
	GSM1052083	HM450
	GSM1052084	HM450
	GSM1052085	HM450
	GSM1052086	HM450
	GSM1052087	HM450
	GSM1052088	HM450
	GSM1052089	HM450
	GSM1052090	HM450
	GSM1052091	HM450
	GSM1052092	HM450
	GSM1052093	HM450
	GSM1052094	HM450
	GSM1052095	HM450
	GSM1052096	HM450
	GSM1052097	HM450
	GSM1052098	HM450
	GSM1052099	HM450
	GSM1052100	HM450
	GSM1052101	HM450
	GSM1052102	HM450
	GSM1052103	HM450
	GSM1052104	HM450
	GSM1052105	HM450
	GSM1052106	HM450
	GSM1052107	HM450
	GSM1052108	HM450
	GSM1052109	HM450
	GSM1052110	HM450
	GSM1052111	HM450
	GSM1052112	HM450
	GSM1052113	HM450
	GSM1052114	HM450
	GSM1052115	HM450
	GSM1052116	HM450
	GSM1052117	HM450
	GSM1052118	HM450
	GSM1052119	HM450
	GSM1052120	HM450
	GSM1052121	HM450
	GSM1052122	HM450
	GSM1052123	HM450
	GSM1052124	HM450
	GSM1052125	HM450
	GSM1052126	HM450
	GSM1052127	HM450
	GSM1052128	HM450
	GSM1052129	HM450
	GSM1052130	HM450
	GSM1052131	HM450
	GSM1052132	HM450
	GSM1052133	HM450
	GSM1052134	HM450
	GSM1052135	HM450
	GSM1052136	HM450
	GSM1052137	HM450
	GSM1052138	HM450
	GSM1052139	HM450
	GSM1052140	HM450
	GSM1052141	HM450
	GSM1052142	HM450
	GSM1052143	HM450
	GSM1052144	HM450
	GSM1052145	HM450
	GSM1052146	HM450
	GSM1052147	HM450
	GSM1052148	HM450
	GSM1052149	HM450
	GSM1052150	HM450
	GSM1052151	HM450
	GSM1052152	HM450
	GSM1052153	HM450
	GSM1052154	HM450
	GSM1052155	HM450
	GSM1052156	HM450
	GSM1052157	HM450
	GSM1052158	HM450
	GSM1052159	HM450
	GSM1052160	HM450
	GSM1052161	HM450
	GSM1052162	HM450
	GSM1052163	HM450
	GSM1052164	HM450
	GSM1052165	HM450
	GSM1052166	HM450
	GSM1052167	HM450
	GSM1052168	HM450
	GSM1052169	HM450
	GSM1052170	HM450
	GSM1052171	HM450
	GSM1052172	HM450
	GSM1052173	HM450
	GSM1052174	HM450
	GSM1052175	HM450
	GSM1052176	HM450
	GSM1052177	HM450
	GSM1052178	HM450
	GSM1052179	HM450
	GSM1052180	HM450
	GSM1052181	HM450
	GSM1052182	HM450
	GSM1052183	HM450
	GSM1052184	HM450
	GSM1052185	HM450
	GSM1052186	HM450
	GSM1052187	HM450
	GSM1052188	HM450
	GSM1052189	HM450
	GSM1052190	HM450
	GSM1052191	HM450
	GSM1052192	HM450
	GSM1052193	HM450
	GSM1052194	HM450
	GSM1052195	HM450
	GSM1052196	HM450
	GSM1052197	HM450
	GSM1052198	HM450
	GSM1052199	HM450
	GSM1052200	HM450
	GSM1052201	HM450
	GSM1052202	HM450
	GSM1052203	HM450
	GSM1052204	HM450
	GSM1052205	HM450
	GSM1052206	HM450
	GSM1052207	HM450
	GSM1052208	HM450
	GSM1052209	HM450
	GSM1052210	HM450
	GSM1052211	HM450
	GSM1052212	HM450
	GSM1052213	HM450
	GSM1075838	HM450
	GSM1075839	HM450
	GSM1075840	HM450
	GSM1075841	HM450
	GSM1075842	HM450
	GSM1075843	HM450
	GSM1075844	HM450
	GSM1075845	HM450
	GSM1075846	HM450
	GSM1075847	HM450
	GSM1075848	HM450
	GSM1075849	HM450
	GSM1075850	HM450
	GSM1075851	HM450
	GSM1075852	HM450
	GSM1075853	HM450
	GSM1075854	HM450
	GSM1075855	HM450
	GSM1075856	HM450
	GSM1075857	HM450
	GSM1075858	HM450
	GSM1075859	HM450
	GSM1075860	HM450
	GSM1075861	HM450
	GSM1075862	HM450
	GSM1075863	HM450
	GSM1075864	HM450
	GSM1075865	HM450
	GSM1075866	HM450
	GSM1075867	HM450
	GSM1075868	HM450
	GSM1075869	HM450
	GSM1075870	HM450
	GSM1075871	HM450
	GSM1075872	HM450
	GSM1075873	HM450
	GSM1075874	HM450
	GSM1075875	HM450
	GSM1075876	HM450
	GSM1075877	HM450
	GSM1075878	HM450
	GSM1075879	HM450
	GSM1075880	HM450
	GSM1075881	HM450
	GSM1075882	HM450
	GSM1075883	HM450
	GSM1075884	HM450
	GSM1075885	HM450
	GSM1075886	HM450
	GSM1075887	HM450
	GSM1075888	HM450
	GSM1075889	HM450
	GSM1075890	HM450
	GSM1075891	HM450
	GSM1075892	HM450
	GSM1075893	HM450
	GSM1075894	HM450
	GSM1075895	HM450
	GSM1075896	HM450
	GSM1075897	HM450
	GSM1075898	HM450
	GSM1075899	HM450
	GSM1075900	HM450
	GSM1075901	HM450
	GSM1075902	HM450
	GSM1075903	HM450
	GSM1075904	HM450
	GSM1075905	HM450
	GSM1075906	HM450
	GSM1075907	HM450
	GSM1075908	HM450
	GSM1075909	HM450
	GSM1075910	HM450
	GSM1075911	HM450
	GSM1075912	HM450
	GSM1075913	HM450
	GSM1075914	HM450
	GSM1075915	HM450
	GSM1075916	HM450
	GSM1075917	HM450
	GSM1075918	HM450
	GSM1075919	HM450
	GSM1075920	HM450
	GSM1075921	HM450
	GSM1075922	HM450
	GSM1075923	HM450
	GSM1075924	HM450
	GSM1075925	HM450
	GSM1075926	HM450
	GSM1075927	HM450
	GSM1075928	HM450
	GSM1075929	HM450
	GSM1075930	HM450
	GSM1075931	HM450
	GSM1075932	HM450
	GSM1092170	HM450
	GSM1092173	HM450
	GSM1092175	HM450
	GSM1092176	HM450
	GSM1092177	HM450
	GSM1092178	HM450
	GSM1092179	HM450
	GSM1092180	HM450
	GSM1092181	HM450
	GSM1092182	HM450
	GSM1092183	HM450
	GSM1092184	HM450
	GSM1092185	HM450
	GSM1092186	HM450
	GSM1092187	HM450
	GSM1092188	HM450
	GSM1092189	HM450
	GSM1092190	HM450
	GSM1092191	HM450
	GSM1092192	HM450
	GSM1092193	HM450
	GSM1092194	HM450
	GSM1092195	HM450
	GSM1092196	HM450
	GSM1092197	HM450
	GSM1092198	HM450
	GSM1162363	HM450
	GSM1162364	HM450
	GSM1162365	HM450
	GSM1162369	HM450
	GSM1162375	HM450
	GSM1162380	HM450
	GSM1162381	HM450
	GSM1162382	HM450
	GSM1179497	HM450
	GSM1179498	HM450
	GSM1179499	HM450
	GSM1179500	HM450
	GSM1179501	HM450
	GSM1179502	HM450
	GSM1179503	HM450
	GSM1179504	HM450
	GSM1179505	HM450
	GSM1179506	HM450
	GSM1179507	HM450
	GSM1179508	HM450
	GSM1179509	HM450
	GSM1179510	HM450
	GSM1179511	HM450
	GSM1179512	HM450
	GSM1179513	HM450
	GSM1179514	HM450
	GSM1179515	HM450
	GSM1179516	HM450
	GSM1179517	HM450
	GSM1179518	HM450
	GSM1179519	HM450
	GSM1179520	HM450
	GSM1179521	HM450
	GSM1179522	HM450
	GSM1179523	HM450
	GSM1179524	HM450
	GSM1179525	HM450
	GSM1179526	HM450
	GSM1179527	HM450
	GSM1179528	HM450
	GSM1179529	HM450
	GSM1179530	HM450
	GSM1179531	HM450
	GSM1179532	HM450
	GSM1179533	HM450
	GSM1179534	HM450
	GSM1179535	HM450
	GSM1179536	HM450
	GSM1179537	HM450
	GSM1179538	HM450
	GSM1179539	HM450
	GSM1179540	HM450
	GSM1179541	HM450
	GSM1179542	HM450
	GSM1179543	HM450
	GSM1179544	HM450
	GSM1179545	HM450
	GSM1179546	HM450
	GSM1179547	HM450
	GSM1179548	HM450
	GSM1179549	HM450
	GSM1179550	HM450
	GSM1179551	HM450
	GSM1179552	HM450
	GSM1203372	HM450
	GSM1203373	HM450
	GSM1203374	HM450
	GSM1203375	HM450
	GSM1203376	HM450
	GSM1203377	HM450
	GSM1203378	HM450
	GSM1203379	HM450
	GSM1203380	HM450
	GSM1203381	HM450
	GSM1203382	HM450
	GSM1203383	HM450
	GSM1203384	HM450
	GSM1203385	HM450
	GSM1203386	HM450
	GSM1203387	HM450
	GSM1203388	HM450
	GSM1203389	HM450
	GSM1203390	HM450
	GSM1203391	HM450
	GSM1203392	HM450
	GSM1203393	HM450
	GSM1203394	HM450
	GSM1203395	HM450
	GSM1203396	HM450
	GSM1203397	HM450
	GSM1203398	HM450
	GSM1203399	HM450
	GSM1203400	HM450
	GSM1203401	HM450
	GSM1203402	HM450
	GSM1203403	HM450
	GSM1203404	HM450
	GSM1203405	HM450
	GSM1203406	HM450
	GSM1203407	HM450
	GSM1203408	HM450
	GSM1203409	HM450
	GSM1203410	HM450
	GSM1203411	HM450
	GSM1203412	HM450
	GSM1203413	HM450
	GSM1203414	HM450
	GSM1203415	HM450
	GSM1203416	HM450
	GSM1203417	HM450
	GSM1203418	HM450
	GSM1203419	HM450
	GSM1203420	HM450
	GSM1203421	HM450
	GSM1203422	HM450
	GSM1203423	HM450
	GSM1203424	HM450
	GSM1203425	HM450
	GSM1203426	HM450
	GSM1203427	HM450
	GSM1203428	HM450
	GSM1203429	HM450
	GSM1203430	HM450
	GSM1203431	HM450
	GSM1203432	HM450
	GSM1203433	HM450
	GSM1203434	HM450
	GSM1203435	HM450
	GSM1203436	HM450
	GSM1203437	HM450
	GSM1203438	HM450
	GSM1203439	HM450
	GSM1203440	HM450
	GSM1203441	HM450
	GSM1203442	HM450
	GSM1203443	HM450
	GSM1203444	HM450
	GSM1203445	HM450
	GSM1203446	HM450
	GSM1203447	HM450
	GSM1203448	HM450
	GSM1203449	HM450
	GSM1203450	HM450
	GSM1203451	HM450
	GSM1203452	HM450
	GSM1203453	HM450
	GSM1203454	HM450
	GSM1203455	HM450
	GSM1203456	HM450
	GSM1203457	HM450
	GSM1203458	HM450
	GSM1203459	HM450
	GSM1203460	HM450
	GSM1203461	HM450
	GSM1203462	HM450
	GSM1203463	HM450
	GSM1203464	HM450
	GSM1203465	HM450
	GSM1203466	HM450
	GSM1203467	HM450
	GSM1203468	HM450
	GSM1203469	HM450
	GSM1203470	HM450
	GSM1203471	HM450
	GSM1203472	HM450
	GSM1203473	HM450
	GSM1203474	HM450
	GSM1203475	HM450
	GSM1203476	HM450
	GSM1203477	HM450
	GSM1203478	HM450
	GSM1203479	HM450
	GSM1203480	HM450
	GSM1203481	HM450
	GSM1203482	HM450
	GSM1203483	HM450
	GSM1203484	HM450
	GSM1203485	HM450
	GSM1203486	HM450
	GSM1203487	HM450
	GSM1203488	HM450
	GSM1203489	HM450
	GSM1203490	HM450
	GSM1203491	HM450
	GSM1203492	HM450
	GSM1203493	HM450
	GSM1203494	HM450
	GSM1203495	HM450
	GSM1203496	HM450
	GSM1203497	HM450
	GSM1203498	HM450
	GSM1203499	HM450
	GSM1203500	HM450
	GSM1203501	HM450
	GSM1203502	HM450
	GSM1203503	HM450
	GSM1203504	HM450
	GSM1203505	HM450
	GSM1203506	HM450
	GSM1203507	HM450
	GSM1203508	HM450
	GSM1203509	HM450
	GSM1203510	HM450
	GSM1203511	HM450
	GSM1203512	HM450
	GSM1203513	HM450
	GSM1203514	HM450
	GSM1203515	HM450
	GSM1203516	HM450
	GSM1203517	HM450
	GSM1203518	HM450
	GSM1203519	HM450
	GSM1203520	HM450
	GSM1203521	HM450
	GSM1203522	HM450
	GSM1203523	HM450
	GSM1203524	HM450
	GSM1203525	HM450
	GSM1203526	HM450
	GSM1203527	HM450
	GSM1203528	HM450
	GSM1203529	HM450
	GSM1203530	HM450
	GSM1203531	HM450
	GSM1203532	HM450
	GSM1203533	HM450
	GSM1203534	HM450
	GSM1203535	HM450
	GSM1203536	HM450
	GSM1203537	HM450
	GSM1203538	HM450
	GSM1203539	HM450
	GSM1203540	HM450
	GSM1203541	HM450
	GSM1203542	HM450
	GSM1203543	HM450
	GSM1203544	HM450
	GSM1203545	HM450
	GSM1203546	HM450
	GSM1203547	HM450
	GSM1203548	HM450
	GSM1203549	HM450
	GSM1203550	HM450
	GSM1203551	HM450
	GSM1203552	HM450
	GSM1203553	HM450
	GSM1203554	HM450
	GSM1203555	HM450
	GSM1203556	HM450
	GSM1203557	HM450
	GSM1203558	HM450
	GSM1203559	HM450
	GSM1203560	HM450
	GSM1203561	HM450
	GSM1203562	HM450
	GSM1203563	HM450
	GSM1203564	HM450
	GSM1203565	HM450
	GSM1203566	HM450
	GSM1203567	HM450
	GSM1203568	HM450
	GSM1203569	HM450
	GSM1203570	HM450
	GSM1203571	HM450
	GSM1203572	HM450
	GSM1203573	HM450
	GSM1203574	HM450
	GSM1203575	HM450
	GSM1203576	HM450
	GSM1203577	HM450
	GSM1203578	HM450
	GSM1203579	HM450
	GSM1203580	HM450
	GSM1203581	HM450
	GSM1203582	HM450
	GSM1203583	HM450
	GSM1203584	HM450
	GSM1203585	HM450
	GSM1203586	HM450
	GSM1203587	HM450
	GSM1203588	HM450
	GSM1203589	HM450
	GSM1203590	HM450
	GSM1203591	HM450
	GSM1203592	HM450
	GSM1203593	HM450
	GSM1203594	HM450
	GSM1203595	HM450
	GSM1203596	HM450
	GSM1203597	HM450
	GSM1203598	HM450
	GSM1203599	HM450
	GSM1203600	HM450
	GSM1203601	HM450
	GSM1203602	HM450
	GSM1203603	HM450
	GSM1203604	HM450
	GSM1203605	HM450
	GSM1203606	HM450
	GSM1203607	HM450
	GSM1203608	HM450
	GSM1203609	HM450
	GSM1203610	HM450
	GSM1203611	HM450
	GSM1203612	HM450
	GSM1203613	HM450
	GSM1203614	HM450
	GSM1203615	HM450
	GSM1203616	HM450
	GSM1203617	HM450
	GSM1203618	HM450
	GSM1203619	HM450
	GSM1203620	HM450
	GSM1203621	HM450
	GSM1203622	HM450
	GSM1203623	HM450
	GSM1203624	HM450
	GSM1203625	HM450
	GSM1203626	HM450
	GSM1203627	HM450
	GSM1203628	HM450
	GSM1203629	HM450
	GSM1203630	HM450
	GSM1203631	HM450
	GSM1203632	HM450
	GSM1203633	HM450
	GSM1203634	HM450
	GSM1203635	HM450
	GSM1203636	HM450
	GSM1203637	HM450
	GSM1203638	HM450
	GSM1203639	HM450
	GSM1203640	HM450
	GSM1203641	HM450
	GSM1203642	HM450
	GSM1203643	HM450
	GSM1203644	HM450
	GSM1203645	HM450
	GSM1203646	HM450
	GSM1203647	HM450
	GSM1203648	HM450
	GSM1203649	HM450
	GSM1203650	HM450
	GSM1203651	HM450
	GSM1203652	HM450
	GSM1203653	HM450
	GSM1203654	HM450
	GSM1203655	HM450
	GSM1203656	HM450
	GSM1203657	HM450
	GSM1203658	HM450
	GSM1203659	HM450
	GSM1203660	HM450
	GSM1203661	HM450
	GSM1203662	HM450
	GSM1203663	HM450
	GSM1203664	HM450
	GSM1203665	HM450
	GSM1203666	HM450
	GSM1203667	HM450
	GSM1203668	HM450
	GSM1203669	HM450
	GSM1203670	HM450
	GSM1203671	HM450
	GSM1203672	HM450
	GSM1203673	HM450
	GSM1203674	HM450
	GSM1203675	HM450
	GSM1203676	HM450
	GSM1203677	HM450
	GSM1203678	HM450
	GSM1203679	HM450
	GSM1203680	HM450
	GSM1203681	HM450
	GSM1203682	HM450
	GSM1203683	HM450
	GSM1203684	HM450
	GSM1203685	HM450
	GSM1203686	HM450
	GSM1203687	HM450
	GSM1203688	HM450
	GSM1203689	HM450
	GSM1203690	HM450
	GSM1203691	HM450
	GSM1203692	HM450
	GSM1203693	HM450
	GSM1203694	HM450
	GSM1203695	HM450
	GSM1203696	HM450
	GSM1203697	HM450
	GSM1203698	HM450
	GSM1203699	HM450
	GSM1203700	HM450
	GSM1203701	HM450
	GSM1203702	HM450
	GSM1203703	HM450
	GSM1203704	HM450
	GSM1203705	HM450
	GSM1203706	HM450
	GSM1203707	HM450
	GSM1203708	HM450
	GSM1203709	HM450
	GSM1203710	HM450
	GSM1203711	HM450
	GSM1203712	HM450
	GSM1203713	HM450
	GSM1203714	HM450
	GSM1203715	HM450
	GSM1203716	HM450
	GSM1203717	HM450
	GSM1203718	HM450
	GSM1203719	HM450
	GSM1203720	HM450
	GSM1203721	HM450
	GSM1203722	HM450
	GSM1203723	HM450
	GSM1203724	HM450
	GSM1203725	HM450
	GSM1203726	HM450
	GSM1203727	HM450
	GSM1203728	HM450
	GSM1203729	HM450
	GSM1203730	HM450
	GSM1203731	HM450
	GSM1203732	HM450
	GSM1203733	HM450
	GSM1203734	HM450
	GSM1203735	HM450
	GSM1203736	HM450
	GSM1203737	HM450
	GSM1203738	HM450
	GSM1203739	HM450
	GSM1203740	HM450
	GSM1203741	HM450
	GSM1203742	HM450
	GSM1203743	HM450
	GSM1203744	HM450
	GSM1203745	HM450
	GSM1203746	HM450
	GSM1203747	HM450
	GSM1203748	HM450
	GSM1203749	HM450
	GSM1203750	HM450
	GSM1203751	HM450
	GSM1203752	HM450
	GSM1203753	HM450
	GSM1203754	HM450
	GSM1203755	HM450
	GSM1203756	HM450
	GSM1203757	HM450
	GSM1203758	HM450
	GSM1203759	HM450
	GSM1203760	HM450
	GSM1203761	HM450
	GSM1203762	HM450
	GSM1203763	HM450
	GSM1203764	HM450
	GSM1203765	HM450
	GSM1203766	HM450
	GSM1203767	HM450
	GSM1203768	HM450
	GSM1203769	HM450
	GSM1203770	HM450
	GSM1203771	HM450
	GSM1203772	HM450
	GSM1203773	HM450
	GSM1203774	HM450
	GSM1203775	HM450
	GSM1203776	HM450
	GSM1203777	HM450
	GSM1203778	HM450
	GSM1203779	HM450
	GSM1203780	HM450
	GSM1203781	HM450
	GSM1203782	HM450
	GSM1203783	HM450
	GSM1203784	HM450
	GSM1203785	HM450
	GSM1203786	HM450
	GSM1203787	HM450
	GSM1203788	HM450
	GSM1203789	HM450
	GSM1203790	HM450
	GSM1203791	HM450
	GSM1203792	HM450
	GSM1203793	HM450
	GSM1203794	HM450
	GSM1203795	HM450
	GSM1203796	HM450
	GSM1203797	HM450
	GSM1203798	HM450
	GSM1203799	HM450
	GSM1203800	HM450
	GSM1203801	HM450
	GSM1203802	HM450
	GSM1203803	HM450
	GSM1203804	HM450
	GSM1203805	HM450
	GSM1203806	HM450
	GSM1203807	HM450
	GSM1203808	HM450
	GSM1203809	HM450
	GSM1203810	HM450
	GSM1203811	HM450
	GSM1203812	HM450
	GSM1203813	HM450
	GSM1203814	HM450
	GSM1203815	HM450
	GSM1203816	HM450
	GSM1203817	HM450
	GSM1203818	HM450
	GSM1203819	HM450
	GSM1203820	HM450
	GSM1203821	HM450
	GSM1203822	HM450
	GSM1203823	HM450
	GSM1203824	HM450
	GSM1203825	HM450
	GSM1203826	HM450
	GSM1203827	HM450
	GSM1203828	HM450
	GSM1203829	HM450
	GSM1203830	HM450
	GSM1203831	HM450
	GSM1203832	HM450
	GSM1203833	HM450
	GSM1203834	HM450
	GSM1203835	HM450
	GSM1203836	HM450
	GSM1203837	HM450
	GSM1203838	HM450
	GSM1203839	HM450
	GSM1203840	HM450
	GSM1203841	HM450
	GSM1203842	HM450
	GSM1203843	HM450
	GSM1203844	HM450
	GSM1203845	HM450
	GSM1203846	HM450
	GSM1203847	HM450
	GSM1203848	HM450
	GSM1203849	HM450
	GSM1203850	HM450
	GSM1203851	HM450
	GSM1203852	HM450
	GSM1203853	HM450
	GSM1203854	HM450
	GSM1203855	HM450
	GSM1203856	HM450
	GSM1203857	HM450
	GSM1203858	HM450
	GSM1203859	HM450
	GSM1203860	HM450
	GSM1203861	HM450
	GSM1203862	HM450
	GSM1203863	HM450
	GSM1203864	HM450
	GSM1203865	HM450
	GSM1203866	HM450
	GSM1203867	HM450
	GSM1203868	HM450
	GSM1203869	HM450
	GSM1203870	HM450
	GSM1203871	HM450
	GSM1203872	HM450
	GSM1203873	HM450
	GSM1203874	HM450
	GSM1203875	HM450
	GSM1203876	HM450
	GSM1203877	HM450
	GSM1203878	HM450
	GSM1203879	HM450
	GSM1203880	HM450
	GSM1203881	HM450
	GSM1203882	HM450
	GSM1203883	HM450
	GSM1203884	HM450
	GSM1203885	HM450
	GSM1203886	HM450
	GSM1203887	HM450
	GSM1203888	HM450
	GSM1203889	HM450
	GSM1203890	HM450
	GSM1203891	HM450
	GSM1203892	HM450
	GSM1203893	HM450
	GSM1203894	HM450
	GSM1203895	HM450
	GSM1203896	HM450
	GSM1203897	HM450
	GSM1203898	HM450
	GSM1203899	HM450
	GSM1203900	HM450
	GSM1203901	HM450
	GSM1203902	HM450
	GSM1203903	HM450
	GSM1203904	HM450
	GSM1203905	HM450
	GSM1203906	HM450
	GSM1203907	HM450
	GSM1203908	HM450
	GSM1203909	HM450
	GSM1203910	HM450
	GSM1203911	HM450
	GSM1203912	HM450
	GSM1203913	HM450
	GSM1203914	HM450
	GSM1203915	HM450
	GSM1203916	HM450
	GSM1203917	HM450
	GSM1203918	HM450
	GSM1203919	HM450
	GSM1203920	HM450
	GSM1203921	HM450
	GSM1203922	HM450
	GSM1203923	HM450
	GSM1203924	HM450
	GSM1203925	HM450
	GSM1203926	HM450
	GSM1203927	HM450
	GSM1203928	HM450
	GSM1203929	HM450
	GSM1203930	HM450
	GSM1203931	HM450
	GSM1203932	HM450
	GSM1203933	HM450
	GSM1203934	HM450
	GSM1203935	HM450
	GSM1203936	HM450
	GSM1203937	HM450
	GSM1203938	HM450
	GSM1203939	HM450
	GSM1203940	HM450
	GSM1203941	HM450
	GSM1203942	HM450
	GSM1203943	HM450
	GSM1203944	HM450
	GSM1203945	HM450
	GSM1203946	HM450
	GSM1203947	HM450
	GSM1203948	HM450
	GSM1203949	HM450
	GSM1203950	HM450
	GSM1203951	HM450
	GSM1203952	HM450
	GSM1203953	HM450
	GSM1203954	HM450
	GSM1203955	HM450
	GSM1203956	HM450
	GSM1203957	HM450
	GSM1203958	HM450
	GSM1203959	HM450
	GSM1203960	HM450
	GSM1203961	HM450
	GSM1203962	HM450
	GSM1203963	HM450
	GSM1203964	HM450
	GSM1203965	HM450
	GSM1203966	HM450
	GSM1203967	HM450
	GSM1203968	HM450
	GSM1203969	HM450
	GSM1203970	HM450
	GSM1203971	HM450
	GSM1203972	HM450
	GSM1203973	HM450
	GSM1203974	HM450
	GSM1203975	HM450
	GSM1203976	HM450
	GSM1203977	HM450
	GSM1203978	HM450
	GSM1203979	HM450
	GSM1203980	HM450
	GSM1203981	HM450
	GSM1203982	HM450
	GSM1203983	HM450
	GSM1203984	HM450
	GSM1203985	HM450
	GSM1203986	HM450
	GSM1203987	HM450
	GSM1203988	HM450
	GSM1203989	HM450
	GSM1203990	HM450
	GSM1203991	HM450
	GSM1203992	HM450
	GSM1203993	HM450
	GSM1203994	HM450
	GSM1203995	HM450
	GSM1203996	HM450
	GSM1203997	HM450
	GSM1203998	HM450
	GSM1203999	HM450
	GSM1204000	HM450
	GSM1204001	HM450
	GSM1204002	HM450
	GSM1204003	HM450
	GSM1204004	HM450
	GSM1204005	HM450
	GSM1204006	HM450
	GSM1204007	HM450
	GSM1204008	HM450
	GSM1204009	HM450
	GSM1204010	HM450
	GSM1204011	HM450
	GSM1204012	HM450
	GSM1204013	HM450
	GSM1204014	HM450
	GSM1204015	HM450
	GSM1204016	HM450
	GSM1204017	HM450
	GSM1204018	HM450
	GSM1204019	HM450
	GSM1204020	HM450
	GSM1204021	HM450
	GSM1204022	HM450
	GSM1204023	HM450
	GSM1204024	HM450
	GSM1204025	HM450
	GSM1204026	HM450
	GSM1204027	HM450
	GSM1204028	HM450
	GSM1204029	HM450
	GSM1204030	HM450
	GSM1204031	HM450
	GSM1204032	HM450
	GSM1204033	HM450
	GSM1204034	HM450
	GSM1204035	HM450
	GSM1204036	HM450
	GSM1204037	HM450
	GSM1204038	HM450
	GSM1204039	HM450
	GSM1204040	HM450
	GSM1204041	HM450
	GSM1204042	HM450
	GSM1204043	HM450
	GSM1204044	HM450
	GSM1204045	HM450
	GSM1204046	HM450
	GSM1204047	HM450
	GSM1204048	HM450
	GSM1204049	HM450
	GSM1204050	HM450
	GSM1204051	HM450
	GSM1204052	HM450
	GSM1204053	HM450
	GSM1204054	HM450
	GSM1204055	HM450
	GSM1204056	HM450
	GSM1204057	HM450
	GSM1204058	HM450
	GSM1204059	HM450
	GSM1204060	HM450
	GSM1204061	HM450
	GSM1204062	HM450
	GSM1204063	HM450
	GSM1204064	HM450
	GSM1204065	HM450
	GSM1204066	HM450
	GSM1204067	HM450
	GSM1204068	HM450
	GSM1204069	HM450
	GSM1204070	HM450
	GSM1204071	HM450
	GSM1204072	HM450
	GSM1204073	HM450
	GSM1204074	HM450
	GSM1204075	HM450
	GSM1204076	HM450
	GSM1204077	HM450
	GSM1204078	HM450
	GSM1204079	HM450
	GSM1204080	HM450
	GSM1204081	HM450
	GSM1204082	HM450
	GSM1204083	HM450
	GSM1204084	HM450
	GSM1204085	HM450
	GSM1204086	HM450
	GSM1204087	HM450
	GSM1204088	HM450
	GSM1204089	HM450
	GSM1204090	HM450
	GSM1204091	HM450
	GSM1204092	HM450
	GSM1204093	HM450
	GSM1204095	HM450
	GSM1204096	HM450
	GSM1204097	HM450
	GSM1204098	HM450
	GSM1204099	HM450
	GSM1204100	HM450
	GSM1204101	HM450
	GSM1204102	HM450
	GSM1204103	HM450
	GSM1204104	HM450
	GSM1204105	HM450
	GSM1204106	HM450
	GSM1204107	HM450
	GSM1204108	HM450
	GSM1204109	HM450
	GSM1204110	HM450
	GSM1204111	HM450
	GSM1204112	HM450
	GSM1204113	HM450
	GSM1204114	HM450
	GSM1204115	HM450
	GSM1204116	HM450
	GSM1204117	HM450
	GSM1204118	HM450
	GSM1204119	HM450
	GSM1204120	HM450
	GSM1204121	HM450
	GSM1204122	HM450
	GSM1204123	HM450
	GSM1204124	HM450
	GSM1204125	HM450
	GSM1204126	HM450
	GSM1204127	HM450
	GSM1204128	HM450
	GSM1204129	HM450
	GSM1204130	HM450
	GSM1204131	HM450
	GSM1204132	HM450
	GSM1204133	HM450
	GSM1204134	HM450
	GSM1204135	HM450
	GSM1204136	HM450
	GSM1204137	HM450
	GSM1204138	HM450
	GSM1204139	HM450
	GSM1204140	HM450
	GSM1204141	HM450
	GSM1204142	HM450
	GSM1204143	HM450
	GSM1204144	HM450
	GSM1204145	HM450
	GSM1204146	HM450
	GSM1204147	HM450
	GSM1204148	HM450
	GSM1204149	HM450
	GSM1204150	HM450
	GSM1204151	HM450
	GSM1204152	HM450
	GSM1204153	HM450
	GSM1204154	HM450
	GSM1204155	HM450
	GSM1204156	HM450
	GSM1204157	HM450
	GSM1204158	HM450
	GSM1204159	HM450
	GSM1204160	HM450
	GSM1204161	HM450
	GSM1204162	HM450
	GSM1204163	HM450
	GSM1204164	HM450
	GSM1204165	HM450
	GSM1204166	HM450
	GSM1204167	HM450
	GSM1204168	HM450
	GSM1204169	HM450
	GSM1204170	HM450
	GSM1204171	HM450
	GSM1204172	HM450
	GSM1204173	HM450
	GSM1204174	HM450
	GSM1204175	HM450
	GSM1204176	HM450
	GSM1204177	HM450
	GSM1204178	HM450
	GSM1204179	HM450
	GSM1204180	HM450
	GSM1204181	HM450
	GSM1204182	HM450
	GSM1204183	HM450
	GSM1204184	HM450
	GSM1204185	HM450
	GSM1204186	HM450
	GSM1204187	HM450
	GSM1204188	HM450
	GSM1204189	HM450
	GSM1204190	HM450
	GSM1204191	HM450
	GSM1204192	HM450
	GSM1204193	HM450
	GSM1204194	HM450
	GSM1204195	HM450
	GSM1204196	HM450
	GSM1204197	HM450
	GSM1204198	HM450
	GSM1204199	HM450
	GSM1204200	HM450
	GSM1204201	HM450
	GSM1204202	HM450
	GSM1204203	HM450
	GSM1204204	HM450
	GSM1204205	HM450
	GSM1204206	HM450
	GSM1204207	HM450
	GSM1204208	HM450
	GSM1204209	HM450
	GSM1204210	HM450
	GSM1204211	HM450
	GSM1204212	HM450
	GSM1204213	HM450
	GSM1204214	HM450
	GSM1204215	HM450
	GSM1204216	HM450
	GSM1204217	HM450
	GSM1204218	HM450
	GSM1204219	HM450
	GSM1204220	HM450
	GSM1204221	HM450
	GSM1204222	HM450
	GSM1204223	HM450
	GSM1204224	HM450
	GSM1204225	HM450
	GSM1204226	HM450
	GSM1204227	HM450
	GSM1204228	HM450
	GSM1204229	HM450
	GSM1204230	HM450
	GSM1204231	HM450
	GSM1204232	HM450
	GSM1204233	HM450
	GSM1204234	HM450
	GSM1204235	HM450
	GSM1204236	HM450
	GSM1204237	HM450
	GSM1204238	HM450
	GSM1204239	HM450
	GSM1204240	HM450
	GSM1204241	HM450
	GSM1204242	HM450
	GSM1204243	HM450
	GSM1204244	HM450
	GSM1204245	HM450
	GSM1204246	HM450
	GSM1204247	HM450
	GSM1204248	HM450
	GSM1204249	HM450
	GSM1204250	HM450
	GSM1204251	HM450
	GSM1204252	HM450
	GSM1204253	HM450
	GSM1204254	HM450
	GSM1204255	HM450
	GSM1204256	HM450
	GSM1204257	HM450
	GSM1204258	HM450
	GSM1204259	HM450
	GSM1204260	HM450
	GSM1204261	HM450
	GSM1204262	HM450
	GSM1204263	HM450
	GSM1204264	HM450
	GSM1204265	HM450
	GSM1204266	HM450
	GSM1204267	HM450
	GSM1204268	HM450
	GSM1204269	HM450
	GSM1204270	HM450
	GSM1204271	HM450
	GSM1204272	HM450
	GSM1204273	HM450
	GSM1204274	HM450
	GSM1204275	HM450
	GSM1204276	HM450
	GSM1204277	HM450
	GSM1204278	HM450
	GSM1204279	HM450
	GSM1204280	HM450
	GSM1204281	HM450
	GSM1204282	HM450
	GSM1204283	HM450
	GSM1204284	HM450
	GSM1204285	HM450
	GSM1204286	HM450
	GSM1204287	HM450
	GSM1204288	HM450
	GSM1204289	HM450
	GSM1204290	HM450
	GSM1204291	HM450
	GSM1204292	HM450
	GSM1204293	HM450
	GSM1204294	HM450
	GSM1204295	HM450
	GSM1204296	HM450
	GSM1204297	HM450
	GSM1204298	HM450
	GSM1204299	HM450
	GSM1204300	HM450
	GSM1204301	HM450
	GSM1204302	HM450
	GSM1204303	HM450
	GSM1204304	HM450
	GSM1204305	HM450
	GSM1204306	HM450
	GSM1204307	HM450
	GSM1204308	HM450
	GSM1204309	HM450
	GSM1204310	HM450
	GSM1204311	HM450
	GSM1204312	HM450
	GSM1204313	HM450
	GSM1204314	HM450
	GSM1204315	HM450
	GSM1204316	HM450
	GSM1194354	HM450
	GSM1194355	HM450
	GSM1194356	HM450
	GSM1194357	HM450
	GSM1194358	HM450
	GSM1194359	HM450
	GSM1194360	HM450
	GSM1194361	HM450
	GSM1194362	HM450
	GSM1194363	HM450
	GSM1194364	HM450
	GSM1194365	HM450
	GSM1194366	HM450
	GSM1194367	HM450
	GSM1194368	HM450
	GSM1194369	HM450
	GSM1194370	HM450
	GSM1194371	HM450
	GSM1194372	HM450
	GSM1194373	HM450
	GSM1194374	HM450
	GSM1194375	HM450
	GSM1194376	HM450
	GSM1194377	HM450
	GSM1194378	HM450
	GSM1194379	HM450
	GSM1194380	HM450
	GSM1194381	HM450
	GSM1194382	HM450
	GSM1194383	HM450
	GSM1194384	HM450
	GSM1194385	HM450
	GSM1194386	HM450
	GSM1194387	HM450
	GSM1194388	HM450
	GSM1194389	HM450
	GSM1194390	HM450
	GSM1194391	HM450
	GSM1194392	HM450
	GSM1194393	HM450
	GSM1194394	HM450
	GSM1194395	HM450
	GSM1194396	HM450
	GSM1194397	HM450
	GSM1194398	HM450
	GSM1194399	HM450
	GSM1194400	HM450
	GSM1194401	HM450
	GSM1194402	HM450
	GSM1194403	HM450
	GSM1194404	HM450
	GSM1194405	HM450
	GSM1194406	HM450
	GSM1194407	HM450
	GSM1194408	HM450
	GSM1194410	HM450
	GSM1194411	HM450
	GSM1194412	HM450
	GSM1194413	HM450
	GSM1194414	HM450
	GSM1194415	HM450
	GSM1194416	HM450
	GSM1194417	HM450
	GSM1194418	HM450
	GSM1194419	HM450
	GSM1194420	HM450
	GSM1194421	HM450
	GSM1194422	HM450
	GSM1194423	HM450
	GSM1194424	HM450
	GSM1194425	HM450
	GSM1194426	HM450
	GSM1194427	HM450
	GSM1194428	HM450
	GSM1194429	HM450
	GSM1194430	HM450
	GSM1194431	HM450
	GSM1194432	HM450
	GSM1194433	HM450
	GSM1194434	HM450
	GSM1194435	HM450
	GSM1194436	HM450
	GSM1194437	HM450
	GSM1194438	HM450
	GSM1194439	HM450
	GSM1194440	HM450
	GSM1194441	HM450
	GSM1194442	HM450
	GSM1194443	HM450
	GSM1194444	HM450
	GSM1194445	HM450
	GSM1194446	HM450
	GSM1194447	HM450
	GSM1194448	HM450
	GSM1194449	HM450
	GSM1194450	HM450
	GSM1194451	HM450
	GSM1194452	HM450
	GSM1194453	HM450
	GSM1194454	HM450
[truncated: 103,476 more rows]

## Sheet: S2B. PGCs_LowInput
	IDAT	Embryonic Day	ID	Used volume (µl)	Submitted DNA under workflow J (ng)	Sex
	207097260023_R05C01	E11.5	0317-1	0.42	~ 1	M
	207097260023_R06C01	E11.5	0317-4	0.34	~ 1	M
	207090630001_R01C01	E11.5	0317-6	3.87	4.76	M
	207090630001_R02C01	E11.5	0317-9	6.07	5.5	M
	207097260023_R01C02	E11.5	0317-8	0.39	~ 1	F
	207097260023_R02C02	E11.5	0317-10	0.37	1.12	F
	207090630001_R03C01	E11.5	3161-1	2.63	2.84	F
	207097260023_R03C02	E12.5	1851-5	0.27	~ 1	M
	207097260023_R04C02	E12.5	1851-6	0.29	~ 1	M
	207090630001_R04C01	E12.5	1823-2	1.34	3.4	M
	207097260023_R05C02	E12.5	1851-1	0.31	~ 1	F
	207097260023_R06C02	E12.5	1851-2	0.27	~ 1	F
	207090630001_R05C01	E12.5	1851-3	5.57	12.8	F
	207090630001_R06C01	E12.5	1851-4	5.3	10.6	F
	207097260043_R01C01	E13.5	2807-2	0.35	~ 1	M
	207090630001_R01C02	E13.5	2807-4	9	1.58	M
	207097260043_R03C01	E13.5	2807-1	3.34	1.52	F
	207097260043_R04C01	E13.5	2807-7	0.28	~ 1	F
	207090630001_R02C02	E13.5	2807-6	4.53	5.38	F
	207097260043_R06C01	E14.5	2109-6	0.32	~ 1	M
	207090630001_R04C02	E14.5	2109-6	9	3.44	M
	207097260043_R05C01	E14.5	2918-2	0.3	~ 1	M
	207090630001_R03C02	E14.5	2918-2	9	2.08	M
	207097260043_R02C02	E14.5	2109-2	0.29	~ 1	F
	207090630001_R05C02	E14.5	2918-1	9	3.54	F

## Sheet: S2C. MM285_tissues
	IDAT	Sex	Age (Month)	Strain	Genotype	Tissue
	204875570045_R02C01	Female	1	129/Sv	WT	Liver
	204875570048_R06C02	Male	1	129/Sv	WT	Liver
	204875570008_R01C01	Female	1	129/Sv	WT	Lung
	204875570014_R03C02	Male	1	129/Sv	WT	Lung
	204875570027_R01C01	Female	1	129/Sv	WT	Ovary
	204875570045_R01C02	Female	1	129/Sv	WT	Ovary
	204875570014_R02C01	Male	1	129/Sv	WT	Testis
	204875570048_R02C02	Male	1	129/Sv	WT	Testis
